# Supplementary material for: Identification of Possible Risk Variants of Familial Strabismus Using Exome Sequencing Analysis
Source: Genes (Basel). 2021 Jan 10;12(1):75. doi: 10.3390/genes12010075 (PMC7827096; doi:10.3390/genes12010075)
Supplement: Supplementary file 1 [file genes-12-00075-s001.zip]

Archive with 3 entries (2 files):
- supplementary/
- supplementary/Table_S1_final_version2.xlsx
- supplementary/Table_S2_final_version2.xlsx
