# Supplementary material for: Identification of Possible Risk Variants of Familial Strabismus Using Exome Sequencing Analysis
Source: Genes (Basel). 2021 Jan 10;12(1):75. doi: 10.3390/genes12010075 (PMC7827096; doi:10.3390/genes12010075)
Supplement: Supplementary file 1 [file genes-12-00075-s001.zip › supplementary/Table_S1_final_version2.xlsx]

## Sheet: table.sample_qc_hail.20190513
Family ID	Sample ID	ancestry-prediction	Phenotype	sample_qc.dp_stats.mean	sample_qc.dp_stats.max	sample_qc.gq_stats.mean	sample_qc.gq_stats.min	sample_qc.call_rate	sample_qc.n_called	sample_qc.n_not_called	sample_qc.n_hom_ref	sample_qc.n_het	sample_qc.n_hom_var	sample_qc.n_non_ref	sample_qc.n_singleton	sample_qc.n_snp	sample_qc.n_insertion	sample_qc.n_deletion	sample_qc.n_transition	sample_qc.n_transversion	sample_qc.n_star	sample_qc.r_ti_tv	sample_qc.r_het_hom_var	sample_qc.r_insertion_deletion
1	I.1	EUR	1	30.634	2168	55.873	0	0.79783	335894	85115	246177	54661	35056	89717	228	108301	7745	8347	75676	32625	873	2.3196	1.5592	0.92788
1	I.2	EUR	0	33.907	2645	59.227	0	0.81415	342766	78243	250081	57477	35208	92685	191	110553	8202	8902	77101	33452	836	2.3048	1.6325	0.92137
1	II.1	EUR	1	33.285	2868	59.541	0	0.8126	342111	78898	250107	57181	34823	92004	126	109103	8362	9105	75982	33121	868	2.2941	1.642	0.9184
1	II.2	EUR	1	36.267	2218	61.187	0	0.81731	344094	76915	250994	58348	34752	93100	111	110024	8455	9171	76695	33329	901	2.3011	1.679	0.92193
1	II.3	EUR	0	34.575	2202	58.54	0	0.80355	338302	82707	247076	56331	34895	91226	87	109353	7900	8574	76325	33028	874	2.3109	1.6143	0.92139
1	II.4	EUR	0	30.704	2553	56.889	0	0.80684	339687	81322	249222	55752	34713	90465	75	108289	7921	8673	75655	32634	853	2.3183	1.6061	0.91329
2	I.1	EUR	1	28.634	2777	55.091	0	0.80403	338503	82506	248786	55012	34705	89717	227	107792	7840	8432	75449	32343	849	2.3328	1.5851	0.92979
2	I.2	EUR	0	36.531	2708	60.088	0	0.81629	343664	77345	251123	56479	36062	92541	317	111379	8138	8774	77510	33869	938	2.2885	1.5662	0.92751
2	II.1	EUR	1	52.306	2880	66.296	0	0.83884	353158	67851	257022	59920	36216	96136	219	114626	8397	9023	79812	34814	906	2.2925	1.6545	0.93062
2	II.2	EUR	1	41.644	2612	62.554	0	0.82504	347351	73658	252902	58897	35552	94449	107	112404	8322	8960	78414	33990	894	2.307	1.6566	0.92879
2	II.3	EUR	1	48.621	2718	65.3	0	0.83216	350347	70662	255299	58884	36164	95048	153	113403	8420	9019	78924	34479	976	2.289	1.6282	0.93358
3	II.1	EUR	0	51.553	2806	68.683	0	0.89994	378882	42127	275590	63990	39302	103292	506	122844	9127	10160	85510	37334	1110	2.2904	1.6282	0.89833
3	II.2	EUR	1	56.781	2548	70.21	0	0.89462	376644	44365	275547	63134	37963	101097	115	120189	8857	9580	83613	36576	1001	2.286	1.663	0.92453
3	III.1	EUR	1	60.12	3020	71.561	0	0.90732	381988	39021	277371	65858	38759	104617	160	123255	9392	10307	85776	37479	1093	2.2886	1.6992	0.91123
3	III.2	EUR	1	109.41	4659	80.385	0	0.92486	389374	31635	281715	67443	40216	107659	295	126937	9863	10738	88152	38785	1180	2.2728	1.677	0.91851
4	I.1	AMR	0	50.904	2862	68.669	0	0.89108	375153	45856	270941	65000	39212	104212	2591	124455	8994	9573	86847	37608	997	2.3093	1.6577	0.93952
4	I.2	EUR	1	59.161	3755	70.816	0	0.89823	378163	42846	274780	65658	37725	103383	1061	121996	8951	9681	84820	37176	1016	2.2816	1.7404	0.92459
4	II.1	AMR	1	69.354	3417	72.747	0	0.89887	378431	42578	272222	68803	37406	106209	199	124765	8977	9454	86952	37813	961	2.2995	1.8394	0.94955
5	I.1	EUR	0	41.501	2930	64.265	0	0.88888	374227	46782	273411	62190	38626	100816	453	120304	8841	9735	83715	36589	1106	2.288	1.6101	0.90817
5	I.2	EUR	1	50.7	3019	67.791	0	0.89184	375473	45536	274337	62929	38207	101136	489	120362	8955	9599	83603	36759	991	2.2744	1.6471	0.93291
5	II.1	EUR	1	47.587	3265	66.349	0	0.88993	374670	46339	273502	63333	37835	101168	100	120421	8813	9399	83613	36808	908	2.2716	1.6739	0.93765
5	II.2	EUR	0	42.651	2755	65.314	0	0.89221	375630	45379	274232	63511	37887	101398	112	119979	9025	9810	83615	36364	1049	2.2994	1.6763	0.91998
6	I.2	EUR	1	35.209	5107	61.063	0	0.88341	371922	49087	272231	62252	37439	99691	983	118433	8692	9503	82682	35751	1048	2.3127	1.6628	0.91466
6	II.1	EUR	0	49.182	2258	67.223	0	0.88925	374383	46626	272425	63704	38254	101958	149	120944	8930	9936	84383	36561	1053	2.308	1.6653	0.89875
6	II.2	EUR	1	38.172	5260	62.671	0	0.88461	372428	48581	272271	62761	37396	100157	135	118602	8835	9746	82636	35966	953	2.2976	1.6783	0.90653
6	III.1	EUR	1	49.898	4015	68.416	0	0.89404	376399	44610	273173	65226	38000	103226	89	121509	9050	10308	84466	37043	1051	2.2802	1.7165	0.87796
6	III.2	EUR	0	46.24	4976	66.137	0	0.88993	374668	46341	273507	63580	37581	101161	80	119599	8955	9773	83266	36333	1018	2.2917	1.6918	0.9163
6	III.3	EUR	1	52.135	4980	68.962	0	0.89728	377765	43244	274996	64772	37997	102769	117	121474	9057	9825	84655	36819	1010	2.2992	1.7047	0.92183
6	III.4	EUR	1	38.369	2655	62.553	0	0.88272	371632	49377	270582	63780	37270	101050	68	119644	8679	9541	83206	36438	990	2.2835	1.7113	0.90965
7	IV.1	EUR	1	39.546	2270	63.379	0	0.88451	372385	48624	272102	63061	37222	100283	74	118743	8747	9545	82694	36049	1061	2.2939	1.6942	0.9164
7	II.1	EUR	0	54.653	2310	67.836	0	0.88602	373023	47986	272615	62787	37621	100408	520	119355	8763	9484	83307	36048	1003	2.311	1.6689	0.92398
7	II.2	EUR	1	40.189	2031	63.203	0	0.88528	372709	48300	272775	62937	36997	99934	250	117964	8820	9789	82063	35901	942	2.2858	1.7011	0.90101
7	II.3	EUR	1	46.743	2270	67.471	0	0.89279	375871	45138	273232	65362	37277	102639	420	120003	9275	10296	83236	36767	1070	2.2639	1.7534	0.90084
7	III.1	EUR	0	46.534	2834	67.138	0	0.89323	376059	44950	273739	63948	38372	102320	925	121180	9131	10032	84371	36809	1056	2.2921	1.6665	0.91019
7	III.2	EUR	1	43.004	2072	65.585	0	0.88943	374460	46549	273826	63842	36792	100634	96	118417	8974	9646	82278	36139	980	2.2767	1.7352	0.93033
7	III.3	EUR	0	52.809	2363	69.017	0	0.89357	376200	44809	275206	63857	37137	100994	96	118805	9029	9892	82576	36229	1022	2.2793	1.7195	0.91276
7	III.4	EUR	0	45.259	2266	65.66	0	0.89055	374928	46081	273796	62006	39126	101132	958	121088	9020	9756	84135	36953	975	2.2768	1.5848	0.92456
8	I.1	EAS	0	52.285	2273	69.697	0	0.895	376805	44204	273496	60362	42947	103309	2518	126449	9277	10084	87876	38573	1068	2.2782	1.4055	0.91997
8	I.2	EAS	1	59.768	2745	72.487	0	0.90135	379476	41533	274968	61901	42607	104508	2565	126946	9485	10273	88408	38538	1153	2.294	1.4528	0.92329
8	II.1	EAS	0	49.437	2137	68.894	0	0.89059	374945	46064	272003	60490	42452	102942	124	125750	9170	10061	87546	38204	1076	2.2915	1.4249	0.91144
8	II.2	EAS	1	61.639	3451	72.407	0	0.90267	380032	40977	275076	61555	43401	104956	176	128054	9489	10378	89136	38918	1167	2.2904	1.4183	0.91434
9	I.1	EUR	0	79.294	3107	74.486	0	0.89216	375609	45400	274673	62354	38582	100936	980	120630	8743	9667	83917	36713	1081	2.2858	1.6161	0.90442
9	I.2	EUR	1	70.276	2516	71.97	0	0.88103	370920	50089	262994	72912	35014	107926	3823	124203	8794	9448	86694	37509	1031	2.3113	2.0824	0.93078
9	II.1	EUR	1	51.727	2410	69.358	0	0.89552	377020	43989	269319	69105	38596	107701	213	125996	9481	10368	87783	38213	1098	2.2972	1.7905	0.91445
10	I.1	EUR	0	114.15	4639	78.743	0	0.92903	391129	29880	283321	67237	40571	107808	818	127593	9744	10697	88670	38923	1109	2.2781	1.6573	0.91091
10	I.2	EUR	0	61.045	3053	71.787	0	0.89537	376960	44049	274260	64979	37721	102700	594	121038	9160	9922	84104	36934	987	2.2771	1.7226	0.9232
10	II.1	EUR	1	63.902	2718	72.635	0	0.89981	378828	42181	276428	63288	39112	102400	116	122051	9184	9933	84907	37144	1022	2.2859	1.6181	0.92459
10	II.2	EUR	1	57.828	2690	68.916	0	0.89067	374979	46030	274400	61944	38635	100579	103	120645	8701	9456	84082	36563	987	2.2996	1.6033	0.92016
10	II.3	EUR	1	51.353	2100	69.339	0	0.88905	374299	46710	272471	63732	38096	101828	61	120553	9024	9934	83944	36609	1030	2.293	1.6729	0.9084
11	I.1	EUR	1	59.052	2512	70.887	0	0.89874	378379	42630	275863	64017	38499	102516	588	121764	8919	9853	84785	36979	1068	2.2928	1.6628	0.90521
11	I.2	EUR	1	65.183	4137	72.492	0	0.90286	380113	40896	277808	64651	37654	102305	583	120747	8873	9909	83934	36813	1022	2.28	1.717	0.89545
11	II.1	EUR	1	51.366	2663	67.98	0	0.89704	377660	43349	276192	63850	37618	101468	156	120307	8793	9547	83638	36669	991	2.2809	1.6973	0.92102
11	II.2	EUR	1	51.726	2131	68.21	0	0.89696	377629	43380	275633	63862	38134	101996	152	121323	8685	9688	84488	36835	1045	2.2937	1.6747	0.89647
12	I.1	EUR	1	63.243	2882	71.543	0	0.89868	378352	42657	274914	64829	38609	103438	974	123146	8814	9615	85683	37463	1045	2.2871	1.6791	0.91669
12	I.2	EUR	0	56.055	2880	69.02	0	0.89376	376283	44726	276006	62064	38213	100277	1177	120213	8605	9203	83569	36644	972	2.2806	1.6242	0.93502
12	II.1	EUR	1	69.316	2495	70.927	0	0.90053	379130	41879	276717	63520	38893	102413	203	122783	8748	9377	85390	37393	968	2.2836	1.6332	0.93292
13	I.1	EUR	0	57.163	3045	69.928	0	0.89585	377161	43848	275250	63098	38813	101911	207	121695	8965	9617	84801	36894	1026	2.2985	1.6257	0.9322
13	I.2	EUR	1	60.388	3361	70.783	0	0.90437	380746	40263	275856	66924	37966	104890	257	123272	9084	10058	85884	37388	1095	2.2971	1.7627	0.90316
13	II.1	EUR	1	55.675	3193	68.899	0	0.90009	378946	42063	276853	63820	38273	102093	129	121367	8946	9671	84531	36836	974	2.2948	1.6675	0.92503
13	II.2	EUR	0	59.852	3128	70.569	0	0.90132	379465	41544	275951	63667	39847	103514	141	124157	8961	9794	86436	37721	1073	2.2915	1.5978	0.91495
13	II.3	EUR	0	61.733	3010	70.561	0	0.88543	372772	48237	272070	63053	37649	100702	106	119734	8688	9534	83597	36137	962	2.3133	1.6748	0.91126
13	II.4	EUR	1	71.429	3364	74.398	0	0.90795	382255	38754	277651	65949	38655	104604	114	123307	9236	10239	85719	37588	1117	2.2805	1.7061	0.90204
14	I.1	EUR	1	49.712	3051	68.33	0	0.89858	378309	42700	275459	63899	38951	102850	337	122678	8906	9793	85139	37539	1009	2.268	1.6405	0.90943
14	I.2	EUR	0	67.69	3664	73.111	0	0.9055	381222	39787	277052	66435	37735	104170	354	122597	9064	9816	85323	37274	982	2.2891	1.7606	0.92339
14	II.1	EUR	0	58.874	3161	73.908	0	0.90908	382729	38280	277889	66767	38073	104840	260	123442	9119	9942	85604	37838	1037	2.2624	1.7537	0.91722
14	II.2	EUR	0	57.136	3320	69.742	0	0.89822	378158	42851	274726	65860	37572	103432	120	121777	8902	9866	84564	37213	1033	2.2724	1.7529	0.90229
14	II.3	EUR	1	66.09	3423	72.189	0	0.90619	381515	39494	277444	65227	38844	104071	172	123255	9099	10117	85571	37684	1060	2.2708	1.6792	0.89938
15	I.1	EUR	0	67.886	3037	71.475	0	0.88592	372979	48030	274035	62062	36882	98944	445	117689	8472	9311	82146	35543	912	2.3112	1.6827	0.90989
15	I.2	EUR	1	79.631	3953	73.404	0	0.88837	374010	46999	273241	63693	37076	100769	521	119332	8578	9439	83084	36248	1001	2.2921	1.7179	0.90878
15	II.2	EUR	1	63.066	2779	70.152	0	0.88257	371568	49441	272018	63672	35878	99550	70	117323	8422	9237	81679	35644	978	2.2915	1.7747	0.91177
15	III.1	EUR	1	78.677	3945	70.956	0	0.87984	370422	50587	271614	60927	37881	98808	79	118594	8405	9193	82835	35759	1006	2.3165	1.6084	0.91428
16	I.1	EUR	1	47.626	2491	66.584	0	0.89141	375292	45717	275257	61375	38660	100035	262	119805	8854	9501	83569	36236	1044	2.3062	1.5876	0.9319
16	I.2	EUR	0	44.29	3116	66.328	0	0.88999	374695	46314	273706	64544	36445	100989	314	118594	8783	9654	82660	35934	1023	2.3003	1.771	0.90978
16	II.1	EUR	0	44.444	2422	66.105	0	0.89047	374894	46115	274303	63563	37028	100591	85	118670	8851	9707	82793	35877	984	2.3077	1.7166	0.91182
16	II.2	EUR	0	44.128	3015	65.822	0	0.8952	376889	44120	275329	63607	37953	101560	104	120179	8950	9864	83831	36348	1106	2.3063	1.6759	0.90734
16	II.3	EUR	1	48.007	3140	67.984	0	0.89529	376927	44082	274819	64227	37881	102108	125	120783	9032	9869	84306	36477	981	2.3112	1.6955	0.91519
17	I.1	EUR	1	47.84	3663	67.295	0	0.89475	376696	44313	274249	63698	38749	102447	538	121670	9177	9866	84618	37052	1080	2.2838	1.6439	0.93016
17	I.2	EUR	0	40.938	3506	64.668	0	0.88539	372757	48252	272557	62657	37543	100200	519	118907	8891	9520	82949	35958	1012	2.3068	1.6689	0.93393
17	II.1	EUR	1	48.662	2820	66.704	0	0.89	374699	46310	273076	63416	38207	101623	80	121078	8822	9434	84378	36700	1064	2.2991	1.6598	0.93513
17	II.2	EUR	0	48.404	3911	67.741	0	0.89348	376162	44847	273892	64081	38189	102270	101	121193	9076	9777	84412	36781	1033	2.295	1.678	0.9283
18	II.1	EUR	1	73.05	3490	75.039	0	0.91303	384392	36617	276922	67522	39948	107470	276	126555	9764	10734	87897	38658	1118	2.2737	1.6902	0.90963
18	II.2	EUR	0	48.153	2653	67.795	0	0.89392	376349	44660	271391	66560	38398	104958	214	123661	9311	10102	86249	37412	989	2.3054	1.7334	0.9217
18	III.1	EUR	1	74.472	3659	74.954	0	0.90793	382246	38763	275688	66990	39568	106558	115	125818	9542	10521	87576	38242	986	2.29	1.693	0.90695
18	III.2	EUR	1	54.601	3408	70.326	0	0.90031	379037	41972	273445	66505	39087	105592	136	124336	9496	10448	86518	37818	1093	2.2877	1.7015	0.90888
18	III.3	EUR	1	38.981	2423	63.707	0	0.88863	374121	46888	270320	65765	38036	103801	80	122226	9155	10101	85216	37010	1002	2.3025	1.729	0.90635
18	III.4	EUR	0	50.248	3334	68.72	0	0.89654	377451	43558	272150	67165	38136	105301	108	123410	9349	10313	85878	37532	1092	2.2881	1.7612	0.90653
18	III.5	EUR	1	42.146	2425	64.771	0	0.88768	373720	47289	270342	64750	38628	103378	81	122266	9209	10075	85239	37027	1123	2.3021	1.6762	0.91404
Average				53.6139	3028.75	68.0278	0	0.885025	372603	48405.8	271264	63365.5	37973.2	101339	405.241	120299	8899.45	9708.21	83761.7	36537.8	1015.25	2.29275	1.67046	0.916974
