# Supplementary material for: Identification of Possible Risk Variants of Familial Strabismus Using Exome Sequencing Analysis
Source: Genes (Basel). 2021 Jan 10;12(1):75. doi: 10.3390/genes12010075 (PMC7827096; doi:10.3390/genes12010075)
Supplement: Supplementary file 1 [file genes-12-00075-s001.zip › supplementary/Table_S2_final_version2.xlsx]

## Sheet: Table S2
Family ID	Sample ID	Risk gene	pLI score(ExAC)	Risk variant	Consequence	AF(gnomad v2)	DOMAINS	SIFT/PolyPhen	CADD_Phred	Mutation Taster	ACMG	AGMG evidence
1	I.1 II.1	TENM4	0.999719	c.1400A>G(p.N467S)	missense_variant	0.0002494(AFR)/0(AMR)/0(ASJ)/0(EAS)/0(FIN)/0.0001312(NFE)/0.0002264(OTH)/0(SAS)	hmmpanther:PTHR11219:SF9&hmmpanther:PTHR11219	D/D	25.4(damaging)	disease-causing	Pathogenic (II)	PS3, PS4, PP3
2	I.1 II.2 II.3	TENM2	0.999951	c.340G>A(p.D114N)	missense_variant	0.0003641(AFR)/0(AMR)/0(ASJ)/0(EAS)/0(FIN)/0.0009751(NFE)/0(OTH)/0(SAS)	Pfam_domain:PF06484&PROSITE_profiles:PS51361&hmmpanther:PTHR11219&hmmpanther:PTHR11219:SF8	D/D	23(damaging)	disease-causing	VUS - not enough evidence	PS4, PP3
5	I.2 II.1	FAT3	1	c.5666A>G(p.E1889G)	missense_variant	0(AFR)/5.809e-05(AMR)/0(ASJ)/0(EAS)/0.0001857(FIN)/0.0001335(NFE)/0(OTH)/0(SAS)	Superfamily_domains:SSF49313&Gene3D:2.60.40.60&hmmpanther:PTHR24026&hmmpanther:PTHR24026:SF33	D/D	26.5(damaging)	disease-causing	Pathogenic (II)	PS3, PS4, PP1, PP3
7	II.2 II.3 III.2 IV.1	KCNH2	0.996051	c.526C>T(p.R176W)	missense_variant	0(AFR)/0(AMR)/0(ASJ)/0(EAS)/0.001053(FIN)/0.0006557(NFE)/0.000444(OTH)/0(SAS)	hmmpanther:PTHR10217:SF468&hmmpanther:PTHR10217	D/D	27(damaging)	polymorphism	Pathogenic (II)	PS3, PS4, PP3
9	I.2 II.1	FAT3	1	c.4434G>T(p.E1478D)	missense_variant	0.003165(AFR)/0.0001739(AMR)/0(ASJ)/0(EAS)/0(FIN)/8.885e-06(NFE)/0.0001657(OTH)/0(SAS)	Superfamily_domains:SSF49313&Gene3D:2.60.40.60&Pfam_domain:PF00028&hmmpanther:PTHR24026&hmmpanther:PTHR24026:SF33&PROSITE_profiles:PS50268	D/D	23.1(damaging)	disease-causing	VUS - not enough evidence	PS4, PP3
9	I.2 II.1	LRRTM1	0.951076	c.914C>T(p.S305F)	missense_variant	0(AFR)/0(AMR)/0(ASJ)/0(EAS)/0(FIN)/1.761e-05(NFE)/0(OTH)/0(SAS)	hmmpanther:PTHR24369&hmmpanther:PTHR24369:SF3&Pfam_domain:PF13855&Gene3D:3.80.10.10&Superfamily_domains:SSF52058	D/D	26.4(damaging)	disease-causing	Pathogenic (II)	PS3, PS4, PP3
11	I.1 II.1 II.2	FBN2	1	c.7690C>G(p.Q2564E)	missense_variant	0(AFR)/8.674e-05(AMR)/0(ASJ)/0(EAS)/0(FIN)/7.926e-05(NFE)/0.0003262(OTH)/0.002319(SAS)	Gene3D:2.10.25.10&Pfam_domain:PF07645&PIRSF_domain:PIRSF036312&PROSITE_patterns:PS01186&PROSITE_profiles:PS50026&hmmpanther:PTHR24039&hmmpanther:PTHR24039:SF19&SMART_domains:SM00179&SMART_domains:SM00181&Superfamily_domains:SSF57184	D/D	27.8(damaging)	disease-causing	Pathogenic (II)	PS3, PS4, PP3
11	I.2 II.1 II.2	COL4A1	1	c.3712C>T(p.R1238C)	missense_variant	0.0001364(AFR)/2.98e-05(AMR)/0(ASJ)/0(EAS)/4.827e-05(FIN)/0.0004203(NFE)/0.0001716(OTH)/0(SAS)	hmmpanther:PTHR24023&hmmpanther:PTHR24023:SF61	D/D	34(damaging)	disease-causing	Pathogenic (II)	PS3, PS4, PP3
12	I.1 II.1	CELSR1	0.999991	c.7312C>T(p.R2438W)	missense_variant	0(AFR)/2.938e-05(AMR)/0(ASJ)/0(EAS)/0(FIN)/6.408e-05(NFE)/0(OTH)/3.363e-05(SAS)	SMART_domains:SM00303&Pfam_domain:PF01825&hmmpanther:PTHR24026&PROSITE_profiles:PS50221	D/D	32(damaging)	disease-causing	Pathogenic (II)	PS3, PS4, PP3
14	I.1 II.3	TTYH1	0.99844	c.1145G>C(p.R382P)	missense_variant	0(AFR)/0(AMR)/0(ASJ)/0(EAS)/0(FIN)/0(NFE)/0(OTH)/0(SAS)	hmmpanther:PTHR12424&hmmpanther:PTHR12424:SF5&Pfam_domain:PF04906	B/D	26.1(damaging)	polymorphism	Pathogenic (II)	PS3, PS4, PM2, PP3
15	I.2 II.2 III.1	CTNNA1	0.970554	c.347G>A(p.C116Y)	missense_variant	0(AFR)/0(AMR)/0(ASJ)/0(EAS)/0(FIN)/2.637e-05(NFE)/0(OTH)/0(SAS)	hmmpanther:PTHR18914&hmmpanther:PTHR18914:SF24&Gene3D:1.20.120.230&Pfam_domain:PF01044&Superfamily_domains:SSF47220&Prints_domain:PR00805	D/D	26.8(damaging)	disease-causing	Pathogenic (II)	PS3, PS4, PP3
15	I.2 II.2	TENM4	0.999719	c.4654G>A(p.V1552M)	missense_variant	6.456e-05(AFR)/0.0003765(AMR)/0(ASJ)/0(EAS)/0(FIN)/0.0005131(NFE)/0.0003303(OTH)/0(SAS)	Superfamily_domains:SSF101898&Superfamily_domains:SSF63829&Gene3D:2.120.10.30&hmmpanther:PTHR11219:SF9&hmmpanther:PTHR11219	D/B	23.9(damaging)	disease-causing	Pathogenic (II)	PS3, PS4, PP3
18	II.1 III.1 III.2 III.5	ANO1	0.993085	c.1031C>T(p.P344L)	missense_variant	0(AFR)/0(AMR)/0(ASJ)/0(EAS)/0(FIN)/0(NFE)/0(OTH)/0(SAS)	Transmembrane_helices:TMhelix&hmmpanther:PTHR12308&hmmpanther:PTHR12308:SF13&Pfam_domain:PF04547	D/D	24.5(damaging)	disease-causing	Pathogenic (II)	PS3, PS4, PM2, PP3
18	II.1 III.2 III.3	ARID1B	0.99995	c.3152C>A(p.T1051N )	missense_variant	0(AFR)/0(AMR)/0(ASJ)/0(EAS)/0(FIN)/8.804e-06(NFE)/0.0001632(OTH)/0(SAS)	Gene3D:1.10.150.60&hmmpanther:PTHR12656&hmmpanther:PTHR12656:SF11&Superfamily_domains:SSF46774&Low_complexity_(Seg):seg	D/B	22(damaging)	disease-causing	Pathogenic (II)	PS3, PS4, PM2, PP3, BP1
18	II.1 III.1	ARNT2	0.95902	c.179C>A(p.P60H)	missense_variant	0(AFR)/0(AMR)/0(ASJ)/0(EAS)/0(FIN)/0(NFE)/0(OTH)/0(SAS)	hmmpanther:PTHR23042&hmmpanther:PTHR23042:SF6	D/D	26.2(damaging)	disease-causing	Pathogenic (II)	PS3, PS4, PM2, PP3
